# Supplementary material for: Development of the Brazilian Portuguese version of the Achilles Tendon Total Rupture Score (ATRS BrP): a cross-cultural adaptation with reliability and construct validity evaluation
Source: BMC Sports Sci Med Rehabil. 2016 Apr 21;8:11. doi: 10.1186/s13102-016-0034-0 (PMC4839118; doi:10.1186/s13102-016-0034-0)
Supplement: Additional file 3: — Raw data. (XLSX 16 kb) [file 13102_2016_34_MOESM3_ESM.xlsx]

## Sheet: ATRS X AOFAS
Pacient	ARTS	AOFAS
1	97	90
2	89	88
3	97	100
4	100	100
5	96	98
6	96	100
7	92	95
8	90	100
9	92	88
10	97	100
11	98	100
12	100	100
13	96	100
14	98	100
15	93	98
16	100	100
17	100	100
18	99	100
19	85	98
20	91	95
21	99	100
22	100	100
23	100	100
24	94	100
25	77	83
26	87	97
27	95	90
28	97	100
29	100	100
30	98	100
31	100	100
32	73	80
	X	X
33	95	90
34	100	100
35	100	100
36	97	100
37	96	98
38	89	95
39	92	89
40	85	90
41	83	88
42	92	88
43	87	90
44	96	90
45	88	95
46	89	92	0.757452

## Sheet: Demographic
Pacient	Age	Gender	Side
1	35	M	E		E = left
2	48	M	E		D = Right
3	47	M	E
4	53	M	E
5	31	F	E
6	45	M	E
7	30	F	D
8	49	M	D
9	62	M	D
10	33	M	E
11	53	M	E
12	48	M	E
13	50	M	D
14	53	M	E
15	59	M	D
16	52	M	D
17	62	F	E
18	37	M	D
19	29	M	D
20	67	M	D
21	65	F	E
22	49	M	D
23	55	M	D
24	60	M	D
25	39	M	E
26	40	M	D
27	50	M	E
28	70	M	D
29	65	M	D
30	56	M	E
31	43	M	E
32	50	M	E
33	49	M	D
34	46	M	D
35	44	M	E
36	59	F	E
37	42	M	D
38	40	M	D
39	26	M	E
40	63	M	D
41	57	F	D
42	47	M	E
43	50	M	E e D
44	56	M	E
45	49	F	D
46	63	M	E

## Sheet: ATRS X ATRS
Pacient	Test ATRS	Re-test ATRS
1	97	91
2	89	85
3	97	95
4	100	96
5	96	90
6	96	97
7	92	91
8	90	89
9	92	89
10	97	x
11	98	100
12	100	100
13	96	91
14	98	99
15	93	95
16	100	100
17	100	99
18	99	99
19	85	87
20	91	89
21	99	99
22	100	100
23	100	100
24	94	97
25	77	x
26	87	86
27	95	95
28	97	x
29	100	100
30	98	97
31	100	100
32	73	71
33	95	95
34	100	100
35	100	100
36	97	98
37	96	97
38	89	87
39	92	92
40	85	x
41	83	86
42	92	x
43	87	90
44	96	95
45	88	88
46	89	90
